# Supplementary material for: Differential Genetic and Epigenetic Effects of the KLF14 Gene on Body Shape Indices and Metabolic Traits
Source: Int J Mol Sci. 2022 Apr 9;23(8):4165. doi: 10.3390/ijms23084165 (PMC9032945; doi:10.3390/ijms23084165)
Supplement: Supplementary file 1 [file ijms-23-04165-s001.zip]

Archive with 1 entries (1 files):
- ijms-1651976-supply.pdf
